# Supplementary material for: A high-throughput customized cytokinome screen of colon cancer cell responses to small-molecule oncology drugs
Source: Oncotarget. 2021 Sep 28;12(20):1980–91. doi: 10.18632/oncotarget.28079 (PMC8487726; doi:10.18632/oncotarget.28079)
Supplement: Supplementary file 2 [file oncotarget-12-1980-s002.xlsx]

## Sheet: Supplementary Table 1
Supplementary Table 1: The five most significantly upregulated and downregulated analytes in response to therapeutic treatment
				Cell line
				HCT-116					HT-29					KM12C
	Small-molecule	9-ING-41	Decreased	VEGF	CXCL9/MIG	CCL3/MIP-1 alpha	M-CSF	Prolactin	VEGF	IL-8/CXCL8	CXCL10/IP-10	CXCL9/MIG	IL-2	VEGF	CCL3/MIP-1 alpha	CXCL9/MIG	CXCL13/BLC/BCA-1	CCL11/Eotaxin/Eotaxin
			Increased	CXCL14/BRAK	IL-8/CXCL8	TRAIL R2	CXCL5/ENA-78/ENA-78	TRAIL R3	TRAIL R2	CXCL14/BRAK	Prolactin	TRAIL R3	CXCL13/BLC/BCA-1	CXCL14/BRAK	TRAIL R2	TRANCE/TNFSF11/RANK L	IL-8/CXCL8	Prolactin
		Crizotinib	Decreased	VEGF	M-CSF	TRAIL R3	CXCL9/MIG	CXCL13/BLC/BCA-1	VEGF	CXCL9/MIG	IL-2	CXCL13/BLC/BCA-1	CCL5/RANTES	VEGF	CXCL14/BRAK	IL-8/CXCL8	CCL3/MIP-1 alpha	CXCL5/ENA-78
			Increased	IL-8/CXCL8	TRAIL R2	Prolactin	CXCL5/ENA-78	CXCL14/BRAK	IL-8/CXCL8	CCL3/MIP-1 alpha	CXCL14/BRAK	Prolactin	TRAIL R2	CXCL9/MIG	IL-2	C-Reactive Protein/CRP	IFN-beta	CCL5/RANTES
		Dabrafenib	Decreased	VEGF	M-CSF	CCL3/MIP-1 alpha	IL-8/CXCL8	TRANCE/TNFSF11/RANK L	IL-8/CXCL8	VEGF	CXCL14/BRAK	CXCL9/MIG	CXCL10/IP-10	VEGF	CXCL9/MIG	IL-8/CXCL8	CCL3/MIP-1 alpha	CXCL5/ENA-78
			Increased	TRAIL R3	CXCL5/ENA-78	CXCL9/MIG	CXCL14/BRAK	Prolactin	CCL3/MIP-1 alpha	M-CSF	GM-CSF	TNF-alpha	IL7	TRAIL R2	Prolactin	CXCL14/BRAK	CXCL10/IP-10	TRANCE/TNFSF11/RANK L
		Dasatinib	Decreased	VEGF	CXCL9/MIG	CCL3/MIP-1 alpha	Prolactin	IL-8/CXCL8	IL-8/CXCL8	VEGF	CXCL5/ENA-78	CXCL10/IP-10	IL-2	IL-8/CXCL8	CXCL9/MIG	CXCL5/ENA-78	IL-18/IL-1F4	CCL3/MIP-1 alpha
			Increased	TRAIL R2	CXCL14/BRAK	TRAIL R3	C-Reactive Protein/CRP	IL-7	Prolactin	TRAIL R2	CXCL14/BRAK	CXCL9/MIG	CCL3/MIP-1 alpha	VEGF	CXCL14/BRAK	TRAIL R2	Proalctin	TRANCE/TNFSF11/RANK L
		Duvelisib	Decreased	VEGF	CCL3/MIP-1 alpha	Prolactin	M-CSF	TRAIL R2	IL-8/CXCL8	VEGF	CXCL14/BRAK	CXCL9/MIG	TRAIL R2	VEGF	IL-8/CXCL8	CXCL14/BRAK	CCL3/MIP-1 alpha	CXCL9/MIG
			Increased	CXCL9/MIG	CXCL13/BLC/BCA-1	IL-2	IFN-beta	IFN-alpha	CCL3/MIP-1 alpha	Prolactin	CXCL10/IP-10	CCL5/RANTES	CCL11/Eotaxin	TRAIL R2	TRANCE/TNFSF11/RANK L	Prolactin	C-Reactive Protein/CRP	TRAIL R3
		Larotrectinib	Decreased	VEGF	CXCL9/MIG	Prolactin	M-CSF	CCL3/MIP-1 alpha	IL-8/CXCL8	VEGF	CXCL9/MIG	CXCL5/ENA-78	CXCL10/IP-10	VEGF	CXCL9/MIG	CCL3/MIP-1 alpha	CXCL14/BRAK	IL-8/CXCL8
			Increased	IL-8/CXCL8	PD-L1/B7-H1	CCL5/RANTES	IL-18/IL-1F4	IL-10	CXCL14/BRAK	Prolactin	CCL5/RANTES	CCL11/Eotaxin	IL-18/IL-1F4	Prolactin	CXCL13/BLC/BCA-1	IFN-beta	TRANCE/TNFSF11/RANK L	TRAIL R3
		Olaparib	Decreased	VEGF	CXCL9/MIG	CXCL14/BRAK	CCL3/MIP-1 alpha	M-CSF	IL-8/CXCL8	VEGF	CXCL5/ENA-78	CXCL10/IP-10	IL-2	VEGF	IL-8/CXCL8	CCL3/MIP-1 alpha	CXCL9/MIG	CXCL14/BRAK
			Increased	TRAIL R3	TRAIL R2	C-Reactive Protein/CRP	CCL5/RANTES	IL-6	CCL3/MIP-1 alpha	CXCL14/BRAK	Prolactin	CXCL13/BLC/BCA-1	CCL5/RANTES	TRAIL R2	TRANCE/TNFSF11/RANK L	M-CSF	C-Reactive Protein/CRP	TRAIL R3
		ONC201	Decreased	VEGF	CCL3/MIP-1 alpha	M-CSF	TRAIL R2	CXCL14/BRAK	IL-8/CXCL8	CXCL9/MIG	Prolactin	CXCL10/IP-10	TRAIL R2	CXCL14/BRAK	CCL3/MIP-1 alpha	IL-8/CXCL8	Proalctin	VEGF
			Increased	CXCL9/MIG	Prolactin	IL-2	TRANCE/TNFSF11/RANK L	IFN-beta	VEGF	CCL3/MIP-1 alpha	CXCL14/BRAK	CXCL13/BLC/BCA-1	CXCL5/ENA-78	IL-2	CCL11/Eotaxin	IFN-beta	IL-6	C-Reactive Protein/CRP
		ONC206	Decreased	VEGF	CXCL9/MIG	M-CSF	TRAIL R2	TRAIL R3	IL-8/CXCL8	Prolactin	CXCL14/BRAK	CXCL10/IP-10	M-CSF	CXCL9/MIG	CCL3/MIP-1 alpha	IL-8/CXCL8	Proalctin	CXCL14/BRAK
			Increased	CXCL14/BRAK	IFN alpha	IL-2	IL-6	Prolactin	CCL3/MIP-1 alpha	CXCL9/MIG	VEGF	CXCL5/ENA-78	CXCL13/BLC/BCA-1	CXCL13/BLC/BCA-1	CCL11/Eotaxin	TRAIL R3	CXCL5/ENA-78	IFN-beta
		ONC212	Decreased	CCL3/MIP-1 alpha	M-CSF	VEGF	IL-8/CXCL8	CXCL13/BLC/BCA-1	VEGF	CXCL14/BRAK	CXCL9/MIG	CXCL10/IP-10	IL-2	CXCL14/BRAK	CCL3/MIP-1 alpha	VEGF	IL-8/CXCL8	Prolactin
			Increased	CXCL14/BRAK	Prolactin	CXCL5/ENA-78	IFN-alpha	IL-6	CCL3/MIP-1 alpha	Prolactin	M-CSF	CXCL5/ENA-78	CXCL13/BLC/BCA-1	CXCL9/MIG	CXCL5/ENA-78	IL-2	IFN-beta	C-Reactive Protein/CRP
		Regorafenib	Decreased	VEGF	CXCL9/MIG	Prolactin	IL-8/CXCL8	CCL3/MIP-1 alpha	IL-8/CXCL8	VEGF	CXCL9/MIG	CXCL5/ENA-78	TRAIL R2	VEGF	IL-8/CXCL8	CXCL14/BRAK	CCL3/MIP-1 alpha	CXCL5/ENA-78
			Increased	CXCL14/BRAK	TRAIL R3	IL-2	CCL5/RANTES	CXCL10/IP-10	CCL3/MIP-1 alpha	Prolactin	M-CSF	CXCL14/BRAK	CXCL13/BLC/BCA-1	Prolactin	CXCL9/MIG	IFN-beta	C-Reactive Protein/CRP	IL-7
		Rucaparib	Decreased	VEGF	CXCL9/MIG	CCL3/MIP-1 alpha	M-CSF	IL-8/CXCL8	IL-8/CXCL8	VEGF	CXCL14/BRAK	CXCL9/MIG	CXCL5/ENA-78	VEGF	CXCL9/MIG	IL-8/CXCL8	CCL3/MIP-1 alpha	CXCL14/BRAK
			Increased	CXCL14/BRAK	TRAIL R2	TRAIL R3	Prolactin	CXCL13/BLC/BCA-1	CCL3/MIP-1 alpha	Prolactin	CXCL13/BLC/BCA-1	C-Reactive Protein/CRP	TRAIL R2	Prolactin	TRANCE/TNFSF11/RANK L	IL-18/IL-1F4	TRAIL R2	CCL11/Eotaxin
		Selpercatinib	Decreased	VEGF	CXCL9/MIG	CXCL14/BRAK	CCL3/MIP-1 alpha	Prolactin	VEGF	TRAIL R2	PD-L1/B7-H1	GM-CSF	TRANCE/TNFSF11/RANK L	CXCL14/BRAK	CCL3/MIP-1 alpha	VEGF	IL-8/CXCL8	TRAIL R2
			Increased	IL-8/CXCL8	TRAIL R3	TRAIL R2	CXCL5/ENA-78	IFN-alpha	IL-8/CXCL8	CCL3/MIP-1 alpha	Prolactin	CXCL14/BRAK	CXCL5/ENA-78	Prolactin	CXCL5/ENA-78	CXCL9/MIG	CXCL11	IFN-beta
		Selumetinib	Decreased	VEGF	CXCL9/MIG	CCL3/MIP-1 alpha	M-CSF	IL-8/CXCL8	IL-8/CXCL8	VEGF	CXCL14/BRAK	CXCL9/MIG	TRAIL R2	VEGF	CXCL9/MIG	CXCL13/BLC/BCA-1	GM-CSF	CCL3/MIP-1 alpha
			Increased	CXCL14/BRAK	TRAIL R3	IL-18/IL-1F4	CCL5/RANTES	CXCL10/IP-10	Prolactin	CCL3/MIP-1 alpha	CXCL10/IP-10	CCL5/RANTES	CXCL13/BLC/BCA-1	CXCL14/BRAK	IL-8/CXCL8	Prolactin	TRAIL R2	CXCL5/ENA-78
		Trametinib	Decreased	VEGF	CXCL9/MIG	M-CSF	IL-8/CXCL8	Prolactin	VEGF	IL-8/CXCL8	CXCL9/MIG	CXCL5/ENA-78	TRAIL R2	VEGF	CCL3/MIP-1 alpha	CXCL14/BRAK	IL-8/CXCL8	TRAIL R2
			Increased	CXCL14/BRAK	CCL3/MIP-1 alpha	TRAIL R3	IL-2	CCL5/RANTES	Prolactin	CXCL14/BRAK	CXCL10/IP-10	CCL5/RANTES	CXCL11	Prolactin	CXCL13/BLC/BCA-1	IFN-beta	TRAIL R3	IL-2
		Vemurafenib	Decreased	VEGF	Prolactin	CXCL13/BLC/BCA-1	M-CSF	TRAIL R3	IL-8/CXCL8	VEGF	CXCL14/BRAK	CXCL5/ENA-78	CXCL10/IP-10	CXCL9/MIG	IL-8/CXCL8	CCL3/MIP-1 alpha	VEGF	CXCL5/ENA-78
			Increased	IL-8/CXCL8	TRAIL R2	CXCL9/MIG	CXCL14/BRAK	IL-18/IL-1F4	CXCL9/MIG	CCL3/MIP-1 alpha	CXCL13/BLC/BCA-1	M-CSF	TRAIL R2	Prolactin	CXCL13/BLC/BCA-1	TRAIL R2	TRAIL R3	IL-2
