# Supplementary material for: A high-throughput customized cytokinome screen of colon cancer cell responses to small-molecule oncology drugs
Source: Oncotarget. 2021 Sep 28;12(20):1980–91. doi: 10.18632/oncotarget.28079 (PMC8487726; doi:10.18632/oncotarget.28079)
Supplement: Supplementary file 3 [file oncotarget-12-1980-s003.xlsx]

## Sheet: Supplementary Table 2
Supplementary Table 2: IC-50 values for selected cell lines and small molecules
											IC50 (µM)
											< 0.1	< 1	< 5	< 10	< 20	< 100	< 500
		Trametinib	Crizotinib	Larotrectinib	Selpercatinib	Vemurafenib	Regorafenib	ONC201	ONC206	ONC212	Rucaparib	Olaparib	Selumetinib	Dasatinib	Dabrafenib	Duvelisib	9-ING-41
	HCT-116	0.0033	5.79	190.55	446.68	5.92	2.65	2.68	0.33	0.0025	7.047	12.02	0.77	15.85	33.11	53.7	0.37
	HT-29	0.0006	2.67	398.11	239.88	0.98	2.13	2.56	0.33	0.003	21.38	15.85	0.16	10.47	9.82	2	0.41
	KM12C	0.0107	0.063	0.0025	8.26	7.85	0.87	3.81	0.47	0.0054	66.07	18.2	1.21	12.88	17.38	22.4	0.2
